# Supplementary material for: Inflammatory Biomarkers in the Diagnosis and Prognosis of Rheumatoid Arthritis–Associated Interstitial Lung Disease
Source: Int J Mol Sci. 2023 Apr 5;24(7):6800. doi: 10.3390/ijms24076800 (PMC10095191; doi:10.3390/ijms24076800)
Supplement: Supplementary file 1 [file ijms-24-06800-s001.zip]

Archive with 1 entries (1 files):
- ijms-2288746-supplementary.pdf
